# Supplementary material for: Levels of Protein CoAlation Regulate Redox Signaling Events of Human Sperm Capacitation
Source: Antioxidants (Basel). 2026 May 9;15(5):600. doi: 10.3390/antiox15050600 (PMC13203821; doi:10.3390/antiox15050600)
Supplement: Supplementary file 1 [file antioxidants-15-00600-s001.zip]

Archive with 1 entries (1 files):
- antioxidants-4291720-supplementary.pdf
